# Supplementary material for: Bovine Parainfluenza Virus 3 and Bovine Respiratory Syncytial Virus: Dominant Viral Players in Bovine Respiratory Disease Complex among Serbian Cattle
Source: Animals (Basel). 2024 May 14;14(10):1458. doi: 10.3390/ani14101458 (PMC11117219; doi:10.3390/ani14101458)
Supplement: Supplementary file 1 [file animals-14-01458-s001.zip › Primers & probes sequences.xls]

## Sheet: Primers&probes sequences
BOLEST	Virus	Primers/probe	Sequence	3' modification	5' modification	Reference
Virusna dijareja goveda	BVDV	BVD 190-F	GRAGTCGTCARTGGTTCGAC	-	-	12
		BVD V326	TCAACTCCATGTGCCATGTAC	-	-
		BVD Probe	TGCYAYGTGGACGAGGGCATGC	TAMRA	FAM
	BRSV	BRSV-F	GCAATGCTGCAGGACTAGGTATAAT	-	-	13
		BRSV-R	ACACTGTAATTGATGACCCCATTCT	-	-
		BRSV-P	ACCAAGACTTGTATGATGCTGCCAAAGCA	TAMRA	FAM
	BHV-1	IBRgB-F	TGTGGACCTAAACCTCACGGT	-	-	14
		IBRgB-R	GTAGTCGAGCAGACCCGTGTC	-	-
		IBR gB-P	AGGACCGCGAGTTCTTGCCGC	TAMRA	FAM
	IDV	FLUD_HE-1267F (INFD F)	CCCAAGTATGGCAGATG	-	-	15
		IDV_SIV_R (INFD R)	TTGTCAAATCCAGCCTGC	-	-
	BPIV3	BPI3-F	TGATTGGATGTTCGGGAGTGA	-	-	16
		BPI3-R	AGAATCCTTTCCTCAATCCTGATATACT	-	-
		BPI3-P	TACAATCGAGGATCTTGTTCA	TAMRA	FAM
