# Supplementary material for: Bovine Parainfluenza Virus 3 and Bovine Respiratory Syncytial Virus: Dominant Viral Players in Bovine Respiratory Disease Complex among Serbian Cattle
Source: Animals (Basel). 2024 May 14;14(10):1458. doi: 10.3390/ani14101458 (PMC11117219; doi:10.3390/ani14101458)
Supplement: Supplementary file 1 [file animals-14-01458-s001.zip › Raw data results.xlsx]

## Sheet: Serology results
	S farm	M farm	L farm	Number of samples taken	BVDV			BHV-1			BRSV			BPIV3
					POS	NEG	Pos/neg %	POS	NEG	Pos/neg %	POS	NEG	Pos/neg %	POS	NEG	Pos/neg %
1			1	65	51	14	78.4615	61	4	93.8462	53	12	81.5385	50	15	76.9231
2			1	60	44	16	73.3333	60	0	100	48	12	80	48	12	80
3			1	75	56	19	74.6667	72	3	96	66	9	88	71	4	94.6667
4			1	50	42	8	84	47	3	94	30	20	60	48	2	96
5			1	50	0	50	0	50	0	100	48	2	96	33	17	66
6		1		45	22	23	48.8889	42	3	93.3333	45	0	100	29	16	64.4444
7		1		42	19	23	45.2381	40	2	95.2381	32	10	76.1905	28	14	66.6667
8		1		60	54	6	90	57	3	95	58	2	96.6667	44	16	73.3333
9		1		50	35	15	70	48	2	96	45	5	90	36	14	72
10		1		20	20	0	100	20	0	100	18	2	90	17	3	85
11		1		15	0	15	0	12	3	80	11	4	73.3333	14	1	93.3333
12		1		18	0	18	0	18	0	100	10	8	55.5556	15	3	83.3333
13		1		15	0	15	0	12	3	80	10	5	66.6667	10	5	66.6667
14		1		20	0	20	0	19	1	95	20	0	100	10	10	50
15		1		15	0	15	0	15	0	100	11	4	73.3333	7	8	46.6667
16	1			30	24	6	80	30	0	100	27	3	90	30	0	100
17	1			30	19	11	63.3333	28	2	93.3333	25	5	83.3333	30	0	100
18	1			30	27	3	90	30	0	100	23	7	76.6667	26	4	86.6667
19	1			35	21	14	60	33	2	94.2857	29	6	82.8571	33	2	94.2857
20	1			35	25	10	71.4286	34	1	97.1429	31	4	88.5714	33	2	94.2857
21	1			35	15	20	42.8571	32	3	91.4286	34	1	97.1429	35	0	100
22	1			45	37	8	82.2222	42	3	93.3333	39	6	86.6667	42	3	93.3333
23	1			30	29	1	96.6667	30	0	100	25	5	83.3333	30	0	100
24	1			35	0	35	0	32	3	91.4286	29	6	82.8571	32	3	91.4286
25	1			35	0	35	0	34	1	97.1429	31	4	88.5714	33	2	94.2857
26	1			2	0	2	0	0	2	0	2	0	100	2	0	100
27	1			3	0	3	0	0	3	0	1	2	33.3333	1	2	33.3333
28	1			1	0	1	0	0	1	0	1	0	100	1	0	100
29	1			2	0	2	0	0	2	0	1	1	50	2	0	100
30	1			2	0	2	0	0	2	0	1	1	50	2	0	100
31	1			2	0	2	0	0	2	0	2	0	100	2	0	100
32	1			1	0	1	0	0	1	0	1	0	100	1	0	100
33	1			1	0	1	0	0	1	0	1	0	100	1	0	100
34	1			1	0	1	0	0	1	0	1	0	100	1	0	100
35	1			1	0	1	0	0	1	0	1	0	100	1	0	100
36	1			1	0	1	0	0	1	0	1	0	100	1	0	100
37	1			1	0	1	0	0	1	0	1	0	100	1	0	100
38	1			1	0	1	0	0	1	0	1	0	100	1	0	100
39	1			4	0	4	0	0	4	0	2	2	50	3	1	75
40	1			1	0	1	0	0	1	0	1	0	100	1	0	100
41	1			1	0	1	0	0	1	0	1	0	100	1	0	100
42	1			2	0	2	0	0	2	0	1	1	50	2	0	100
43	1			2	0	2	0	0	2	0	1	1	50	2	0	100
44	1			1	0	1	0	0	1	0	1	0	100	1	0	100
45	1			3	0	3	0	0	3	0	1	2	33.3333	1	2	33.3333
46	1			4	0	4	0	0	4	0	4	0	100	4	0	100
47	1			1	0	1	0	0	1	0	1	0	100	1	0	100
48	1			1	0	1	0	0	1	0	1	0	100	1	0	100
49	1			1	0	1	0	0	1	0	1	0	100	1	0	100
50	1			1	0	1	0	0	1	0	1	0	100	1	0	100
51	1			1	0	1	0	0	1	0	1	0	100	1	0	100
52	1			1	0	1	0	0	1	0	1	0	100	1	0	100
53	1			1	0	1	0	0	1	0	1	0	100	1	0	100
54	1			2	0	2	0	0	2	0	2	0	100	2	0	100
55	1			2	0	2	0	0	2	0	2	0	100	2	0	100
56	1			3	0	3	0	0	3	0	0	3	0	3	0	100
57	1			1	0	1	0	0	1	0	0	1	0	1	0	100
58	1			1	0	1	0	0	1	0	0	1	0	1	0	100
59	1			1	0	1	0	0	1	0	0	1	0	1	0	100
60	1			1	0	1	0	0	1	0	0	1	0	1	0	100
61	1			1	0	1	0	0	1	0	0	1	0	1	0	100
62	1			1	0	1	0	0	1	0	0	1	0	1	0	100
63	1			1	0	1	0	0	1	0	0	1	0	1	0	100
64	1			1	0	1	0	0	1	0	0	1	0	1	0	100
65	1			1	0	1	0	0	1	0	0	1	0	1	0	100
TOTAL	50	10	5	1000	540	460	54	898	102	89.8	836	164	83.6	839	161	83.9

## Sheet: PCR results
	FARM SIZE			Number of samples taken	BVDV			BHV-1			BRSV			BPIV3			IND
	S farm	M farm	L farm		POS	NEG	Pos/neg %	POS	NEG	Pos/neg %	POS	NEG	Pos/neg %	POS	NEG	Pos/neg %	POS	NEG	Pos/neg %
1			1	20	0	20	0	0	20	0	14	6	70	3	17	15	0	20	0
2			1	20	0	20	0	0	20	0	12	8	60	3	17	15	0	20	0
3			1	30	8	22	26.6667	3	27	10	0	30	0	1	29	3.33333	0	30	0
4			1	10	0	10	0	0	10	0	0	10	0	2	8	20	0	10	0
5			1	18	2	16	11.1111	0	18	0	0	18	0	2	16	11.1111	0	18	0
6		1		8	0	8	0	0	8	0	0	8	0	1	7	12.5	0	8	0
7		1		10	0	10	0	0	10	0	0	10	0	1	9	10	0	10	0
8		1		10	4	6	40	0	10	0	0	10	0	2	8	20	0	10	0
9		1		10	0	10	0	0	10	0	0	10	0	1	9	10	0	10	0
10		1		15	0	15	0	0	15	0	0	15	0	3	12	20	0	15	0
11	1			2	0	2	0	0	2	0	2	0	100	0	2	0	0	2	0
12	1			2	0	2	0	0	2	0	0	2	0	0	2	0	0	2	0
13	1			1	0	1	0	0	1	0	1	0	100	0	1	0	0	1	0
14	1			2	0	2	0	0	2	0	2	0	100	0	2	0	0	2	0
15	1			2	0	2	0	0	2	0	2	0	100	0	2	0	0	2	0
16	1			4	0	4	0	0	4	0	2	2	50	0	4	0	0	4	0
17	1			1	0	1	0	0	1	0	0	1	0	0	1	0	0	1	0
18	1			3	0	3	0	0	3	0	0	3	0	0	3	0	0	3	0
19	1			4	0	4	0	0	4	0	0	4	0	0	4	0	0	4	0
20	1			3	0	3	0	0	3	0	0	3	0	0	3	0	0	3	0
TOTAL	10	5	5	175	14	161	8	3	172	1.71429	35	140	20	19	156	10.8571	0	175	0
